# Supplementary material for: Effects of Uremic Clearance Granules in Uremic Pruritus: A Meta-Analysis
Source: Toxins (Basel). 2021 Oct 4;13(10):702. doi: 10.3390/toxins13100702 (PMC8540647; doi:10.3390/toxins13100702)
Supplement: Supplementary file 1 [file toxins-13-00702-s001.zip]

Archive with 1 entries (1 files):
- toxins-1391143 Supplementary - update.pdf
